# Supplementary material for: Metabolism dynamics in tropical cockroach during a cold-induced recovery period
Source: Biol Res. 2025 Jun 14;58:40. doi: 10.1186/s40659-025-00621-6 (PMC12166600; doi:10.1186/s40659-025-00621-6)
Supplement: Supplementary file 2 — Supplementary Material 2 [file 40659_2025_621_MOESM2_ESM.xlsx]

## Sheet: Stat. for Fig. 1
Supplementary Information to:
Metabolism Dynamics in Tropical Cockroach during a Cold-Induced Recovery Period
Tables presenting mean values, percentage change to control and statstical significance compared to control of data presented in Figure 1. Values in green boxes represent statistically significant changes compared to control
	Protein Muscle
		control	3h Cold	3h recovery	8h recovery	24h recovery
	Mean	293.4	270.8	202.8	204.4	211.6
	% change to control	100	-7.70279	-30.8793	-30.334	-27.88
	statistical significance		0.3499	<0,0001	<0,0001	<0,0001
	F (DFn, DFd)	F (4, 49) = 13,02
	Protein Fat body
		control	3h Cold	3h recovery	8h recovery	24h recovery
	Mean	49.04	31.49	35.34	28.24	42.12
	% change to control	100	-35.7871	-27.9364	-42.4144	-14.1109
	statistical significance		0.0092	0.1281	0.0083	0.6875
	F (DFn, DFd)	F (4, 47) = 3,871
	Protein Haemolymph
		control	3h Cold	3h recovery	8h recovery	24h recovery
	Mean	194.9	224.1	186.2	209.4	177.4
	% change to control	100	14.982	-4.46383	7.43971	-8.97896
	statistical significance		0.3499	0.9725	0.8547	0.7561
	F (DFn, DFd)	F (4, 35) = 1,970
	Haemolymph hydration
		control	3h Cold	3h recovery	8h recovery	24h recovery
	Mean	90.57	90.63	89.69	90.93	91.79
	% change to control	100	0.0662471	-0.971624	0.397483	1.34702
	statistical significance		>0,9999	>0,9999	>0,9999	0.7683
	F (DFn, DFd)	F (4, 35) = 0,8853

## Sheet: Stat. for Fig. 2
Tables presenting mean values, percentage change to control and statstical significance compared to control of data presented in Figure 2. Values in green boxes represent statistically significant changes compared to control
	Glycogen Muscle
		control	3h Cold	3h recovery	8h recovery	24h recovery
	Mean	6.357	5.005	6.383	6.133	5.326
	% change to control	100	-21.2679	0.408998	-3.52367	-16.2183
	statistical significance		0.1241	>0,9999	0.9958	0.4976
	F (DFn, DFd)	F (4, 49) = 1,666
	Glucose Muscle
		control	3h Cold	3h recovery	8h recovery	24h recovery
	Mean	5.322	8.375	9.068	8.59	6.805
	% change to control	100	57.3657	70.3871	61.4055	27.8655
	statistical significance		0.0006	0.0005	0.0024	0.311
	F (DFn, DFd)	F (4, 49) = 6,861
	Glycogen Fat Body
		control	3h Cold	3h recovery	8h recovery	24h recovery
	Mean	45.81	48.62	50.44	56.53	40.73
	% change to control	100	6.13403	10.107	23.401	-11.0893
	statistical significance		0.8901	0.7176	0.0728	0.6495
	F (DFn, DFd)	F (4, 47) = 2,742
	Glucose Fat Body
		control	3h Cold	3h recovery	8h recovery	24h recovery
	Mean	0.5214	0.3921	0.49	0.5375	0.5225
	% change to control	100	-24.7986	-6.02225	3.08784	0.21097
	statistical significance		0.5856	0.9976	0.9998	>0,9999
	F (DFn, DFd)	F (4, 47) = 0,5525

## Sheet: Stat. for Fig. 3
Tables presenting mean values, percentage change to control and statstical significance compared to control of data presented in Figure 3. Values in green boxes represent statistically significant changes compared to control
		Carbohydrates								Amino acids
	1	Fructose							1	Alanine
			control	3h Cold	3h recovery	8h recovery	24h recovery				control	3h Cold	3h recovery	8h recovery	24h recovery
		Mean	0.01	0.08667	0.01333	0.01	0.1167			Mean	0.0825	0.1033	0.3533	0	0.2067
		% change to control	100	766.7	33.3	0	1067			% change to control	100	25.2121	328.242	-100	150.545
		statistical significance		<0,0001	0.9407	>0,9999	<0,0001			statistical significance		0.3841	<0,0001	0.0002	<0,0001
		F (DFn, DFd)	F (4, 11) = 147,6							F (DFn, DFd)	F (4, 11) = 189,4
	2	Pinitol							2	Glycine
			control	3h Cold	3h recovery	8h recovery	24h recovery				control	3h Cold	3h recovery	8h recovery	24h recovery
		Mean	0.0525	0.2067	0.01667	0.37	0.01667			Mean	0.0925	0.1567	0.3167	0	0.3267
		% change to control	100	293.714	-68.2476	604.762	-68.2476			% change to control	100	69.4054	242.378	-100	253.189
		statistical significance		<0,0001	0.1566	<0,0001	0.1566			statistical significance		0.0273	<0,0001	0.0025	<0,0001
		F (DFn, DFd)	F (4, 11) = 157,9							F (DFn, DFd)	F (4, 11) = 91,70
	3	Xylopyranose							3	N-acetyl-glycine
			control	3h Cold	3h recovery	8h recovery	24h recovery				control	3h Cold	3h recovery	8h recovery	24h recovery
		Mean	0.21	0.01	0.01	0.01333	0.01			Mean	0.0825	0.1967	0.48	0.94	0.06333
		% change to control	100	-95.2381	-95.2381	-93.6524	-95.2381			% change to control	100	138.424	481.818	1039.39	-23.2364
		statistical significance		<0,0001	<0,0001	<0,0001	<0,0001			statistical significance		0.0019	<0,0001	<0,0001	0.8471
		F (DFn, DFd)	F (4, 11) = 1227							F (DFn, DFd)	F (4, 11) = 439,4
	4	6-deoxy-galactopyranose							4	Valine
			control	3h Cold	3h recovery	8h recovery	24h recovery				control	3h Cold	3h recovery	8h recovery	24h recovery
		Mean	0.1075	0.1067	0.9133	0.02	0.1367			Mean	0.12	0.1767	0.2133	0	0.43
		% change to control	100	-0.744186	749.581	-81.3953	27.1628			% change to control	100	47.25	77.75	-100	258.333
		statistical significance		>0,9999	<0,0001	0.001	0.4683			statistical significance		0.0983	0.0065	0.001	<0,0001
		F (DFn, DFd)	F (4, 11) = 579,7							F (DFn, DFd)	F (4, 11) = 83,67
	5	Glucose							5	Leucine
			control	3h Cold	3h recovery	8h recovery	24h recovery				control	3h Cold	3h recovery	8h recovery	24h recovery
		Mean	0.1075	0.1367	0.9333	0.02667	0.1667			Mean	0.0875	0.08333	0.05333	0	0.2
		% change to control	100	27.1628	768.186	-75.1907	55.0698			% change to control	100	-4.76571	-39.0514	-100	128.571
		statistical significance		0.4392	<0,0001	0.0062	0.0401			statistical significance		0.9702	0.0079	<0,0001	<0,0001
		F (DFn, DFd)	F (4, 11) = 632,3							F (DFn, DFd)	F (4, 11) = 125,7
	6	Turanose							6	Proline
			control	3h Cold	3h recovery	8h recovery	24h recovery				control	3h Cold	3h recovery	8h recovery	24h recovery
		Mean	0.38	0.04	0.9567	0.1233	0.1233			Mean	0.2875	0.62	0.6667	0	1.56
		% change to control	100	-89.4737	151.763	-67.5526	-67.5526			% change to control	100	115.652	131.896	-100	442.609
		statistical significance		<0,0001	<0,0001	<0,0001	<0,0001			statistical significance		<0,0001	<0,0001	0.0002	<0,0001
		F (DFn, DFd)	F (4, 11) = 188,1							F (DFn, DFd)	F (4, 11) = 319,8
	7	Mannobiose							7	Serine
			control	3h Cold	3h recovery	8h recovery	24h recovery				control	3h Cold	3h recovery	8h recovery	24h recovery
		Mean	0.1125	0.04667	0.01	0.01333	0.24			Mean	0.0325	0.06	0.23	0	0.2033
		% change to control	100	-56.586	-90.6977	-87.6	123.256			% change to control	100	84.6154	607.692	-100	525.538
		statistical significance		<0,0001	<0,0001	<0,0001	<0,0001			statistical significance		0.0255	<0,0001	0.0093	<0,0001
		F (DFn, DFd)	F (4, 11) = 752,7							F (DFn, DFd)	F (4, 11) = 278,2
	8	Maltose							8	Threonine
			control	3h Cold	3h recovery	8h recovery	24h recovery				control	3h Cold	3h recovery	8h recovery	24h recovery
		Mean	0.4275	0.01333	2.45	0.01667	1.98			Mean	0.0175	0.04	0.08333	0	0.08
		% change to control	100	-96.8819	473.099	-96.1006	363.158			% change to control	100	128.571	376.171	-100	357.143
		statistical significance		0.0018	<0,0001	0.0019	<0,0001			statistical significance		0.0705	<0,0001	0.1862	<0,0001
		F (DFn, DFd)	F (4, 11) = 328,0							F (DFn, DFd)	F (4, 11) = 35,17
	9	Trehalose							9	Homoserine
			control	3h Cold	3h recovery	8h recovery	24h recovery				control	3h Cold	3h recovery	8h recovery	24h recovery
		Mean	1.53	3.72	9.873	0.5433	1.303			Mean	0.0125	0.01333	0.1167	0	0.04667
		% change to control	100	143.137	545.294	-64.4902	-14.8366			% change to control	100	6.64	833.6	-100	273.36
		statistical significance		0.0018	<0,0001	0.0407	0.9169			statistical significance		0.9983	<0,0001	0.025	<0,0001
		F (DFn, DFd)	F (4, 11) = 217,5							F (DFn, DFd)	F (4, 11) = 275,0
									10	Pyroglutamic acid
											control	3h Cold	3h recovery	8h recovery	24h recovery
										Mean	0.0125	0.01667	0.05333	0	0.1067
										% change to control	100	33.36	326.64	-100	753.6
										statistical significance		0.8354	<0,0001	0.0948	<0,0001
										F (DFn, DFd)	F (4, 11) = 133,7
									11	Phenylalanine
											control	3h Cold	3h recovery	8h recovery	24h recovery
										Mean	0.06	0.03333	0.08333	0	0.01667
										% change to control	100	-44.45	38.8833	-100	-72.2167
										statistical significance		0.0005	0.0013	<0,0001	<0,0001
										F (DFn, DFd)	F (4, 11) = 94,88

## Sheet: Stat. for Fig. 4
Tables presenting mean values, percentage change to control and statstical significance compared to control of data presented in Figure 4. Values in green boxes represent statistically significant changes compared to control
	Triglycerides Fat body
		control	3h Cold	3h recovery	8h recovery	24h recovery
	Mean	35.9	40.88	49.7	53.7	38.34
	% change to control	100	13.8719	38.4401	49.5822	6.79666
	statistical significance		>0,9999	0.0812	0.0363	>0,9999
	F (DFn, DFd)	F (4, 35) = 3,640
	Glycerol Fat body
		control	3h Cold	3h recovery	8h recovery	24h recovery
	Mean	2.346	2.907	4.42	5.416	5.011
	% change to control	100	23.913	88.4058	130.861	113.598
	statistical significance		0.9564	0.1782	0.023	0.0564
	F (DFn, DFd)	F (4, 35) = 3,149
	Cholesterol Fat body
		control	3h Cold	3h recovery	8h recovery	24h recovery
	Mean	0.115	5.447	10.82	10.82	15.5
	% change to control	100	4636.52	9308.7	9308.7	13378.3
	statistical significance		<0,0001	<0,0001	<0,0001	<0,0001
	F (DFn, DFd)	F (4, 35) = 279,4

## Sheet: Stat. for Fig. 5
Tables presenting mean values, percentage change to control and statstical significance compared to control of data presented in Figure 5. Values in green boxes represent statistically significant changes compared to control
		Unsaturated fatty acids								Saturated fatty acids
	1	Dodecenoic acid C12:1							1	Lactic acid C3:0
			control	3h Cold	3h recovery	8h recovery	24h recovery				control	3h Cold	3h recovery	8h recovery	24h recovery
		Mean	37.73	0.8233	0.1333	0.2367	0.2167			Mean	0.18	0.66	0.7633	0.89	1.073
		% change to control	100	-97.8179	-99.6467	-99.3726	-99.4257			% change to control	100	266.667	324.056	394.444	496.111
		statistical significance		<0,0001	<0,0001	<0,0001	<0,0001			statistical significance		<0,0001	<0,0001	<0,0001	<0,0001
		F (DFn, DFd)	F (4, 11) = 337,7							F (DFn, DFd)	F (4, 11) = 84,72
	2	Tetradecenoic acid C14:1							2	Pimelic acid C7:0
			control	3h Cold	3h recovery	8h recovery	24h recovery				control	3h Cold	3h recovery	8h recovery	24h recovery
		Mean	11.94	1.733	1.893	1.54	1.57			Mean	0.1225	0.02667	0.03	0.04	0.04667
		% change to control	100	-85.4858	-84.1457	-87.1022	-86.8509			% change to control	100	-78.2286	-75.5102	-67.3469	-61.902
		statistical significance		<0,0001	<0,0001	<0,0001	<0,0001			statistical significance		<0,0001	<0,0001	<0,0001	<0,0001
		F (DFn, DFd)	F (4, 11) = 424,1							F (DFn, DFd)	F (4, 11) = 35,42
	3	Hexadecenoic acid C16:1							3	Azelaic acid C9:0
			control	3h Cold	3h recovery	8h recovery	24h recovery				control	3h Cold	3h recovery	8h recovery	24h recovery
		Mean	34.61	81.86	83.08	72.15	54.43			Mean	1.508	0.25	0.07333	0.04	0.1867
		% change to control	100	136.521	140.046	108.466	57.2667			% change to control	100	-83.4218	-95.1373	-97.3475	-87.6194
		statistical significance		<0,0001	<0,0001	<0,0001	0.0003			statistical significance		<0,0001	<0,0001	<0,0001	<0,0001
		F (DFn, DFd)	F (4, 11) = 54,54							F (DFn, DFd)	F (4, 11) = 385,2
	4	Octadecenoic acid C18:1							4	Decanoic acid C10:0
			control	3h Cold	3h recovery	8h recovery	24h recovery				control	3h Cold	3h recovery	8h recovery	24h recovery
		Mean	18.59	89.74	101.4	65.87	76.29			Mean	0.06	0.03	0.03667	0.05667	0.02667
		% change to control	100	382.733	445.455	254.33	310.382			% change to control	100	-50	-38.8833	-5.55	-55.55
		statistical significance		<0,0001	<0,0001	<0,0001	0.0003			statistical significance		<0,0001	0.0658	0.9864	0.0091
		F (DFn, DFd)	F (4, 11) = 110,1							F (DFn, DFd)	F (4, 11) = 6,175
	5	Octadecadienoic acid C18:2							5	Undecandioic acid C11:0
			control	3h Cold	3h recovery	8h recovery	24h recovery				control	3h Cold	3h recovery	8h recovery	24h recovery
		Mean	4.003	21.36	10.21	18.24	18.28			Mean	2.973	0.1033	0.08333	0.09667	0.03667
		% change to control	100	433.6	155.059	355.658	356.658			% change to control	100	-96.5254	-97.1971	-96.7484	-98.7666
		statistical significance		<0,0001	<0,0001	<0,0001	0.0003			statistical significance		<0,0001	<0,0001	<0,0001	<0,0001
		F (DFn, DFd)	F (4, 11) = 54,40							F (DFn, DFd)	F (4, 11) = 453,8
	6	Pimaric acid C20:2							6	Dodecadioic acid C12:0
			control	3h Cold	3h recovery	8h recovery	24h recovery				control	3h Cold	3h recovery	8h recovery	24h recovery
		Mean	0.56	1.59	1.993	0	0			Mean	0.0275	0.01333	0.01033	0.01333	0.01033
		% change to control	100	183.929	255.893	-100	-100			% change to control	100	-51.5273	-62.4364	-51.5273	-62.4364
		statistical significance		<0,0001	<0,0001	<0,0001	0.0003			statistical significance		0.0048	0.0012	0.0048	0.0012
		F (DFn, DFd)	F (4, 11) = 62,92							F (DFn, DFd)	F (4, 11) = 10,01
									7	Dodecenoic acid C12:0
											control	3h Cold	3h recovery	8h recovery	24h recovery
										Mean	22	0.2667	0.21	0.2367	0.2167
										% change to control	100	-98.7877	-99.0455	-98.9241	-99.015
										statistical significance		<0,0001	<0,0001	<0,0001	<0,0001
										F (DFn, DFd)	F (4, 11) = 794,8
									8	Tridecanoic acid C13:0
											control	3h Cold	3h recovery	8h recovery	24h recovery
										Mean	0.4025	0.02667	0.03	0.04333	0.04667
										% change to control	100	-93.3739	-92.5466	-89.2348	-88.405
										statistical significance		<0,0001	<0,0001	<0,0001	<0,0001
										F (DFn, DFd)	F (4, 11) = 533,3
									9	Tetradecenoic acid C14:0
											control	3h Cold	3h recovery	8h recovery	24h recovery
										Mean	9.065	1.61	1.893	1.54	1.57
										% change to control	100	-82.2394	-79.1175	-83.0116	-82.6806
										statistical significance		<0,0001	<0,0001	<0,0001	<0,0001
										F (DFn, DFd)	F (4, 11) = 609,2
									10	Pentadecanoic acid C15:0
											control	3h Cold	3h recovery	8h recovery	24h recovery
										Mean	1.66	0.1	0.05667	0.14	0.1633
										% change to control	100	-93.9759	-96.5861	-91.5663	-90.1627
										statistical significance		<0,0001	<0,0001	<0,0001	<0,0001
										F (DFn, DFd)	F (4, 11) = 489,6
									11	Hexadecenoic acid C16:0
											control	3h Cold	3h recovery	8h recovery	24h recovery
										Mean	15.26	64.17	65.7	56.69	46.58
										% change to control	100	320.511	330.537	271.494	205.242
										statistical significance		<0,0001	<0,0001	<0,0001	<0,0001
										F (DFn, DFd)	F (4, 11) = 135,4
									12	Heptadecanoic acid C17:0
											control	3h Cold	3h recovery	8h recovery	24h recovery
										Mean	0.3825	0.17	0.4	0.2433	0.2767
										% change to control	100	-55.5556	4.57516	-36.3922	-27.6601
										statistical significance		<0,0001	0.9349	0.0019	0.0125
										F (DFn, DFd)	F (4, 11) = 21,00
									13	Octadecenoic acid C18:0
											control	3h Cold	3h recovery	8h recovery	24h recovery
										Mean	3.52	10.42	17.5	9.11	12.07
										% change to control	100	196.023	397.159	158.807	242.898
										statistical significance		<0,0001	<0,0001	<0,0001	<0,0001
										F (DFn, DFd)	F (4, 11) = 49,10
									14	Eicosanoic acid C20:0
											control	3h Cold	3h recovery	8h recovery	24h recovery
										Mean	4.735	0.09667	0.03667	0.06667	0.02667
										% change to control	100	-97.9584	-99.2256	-98.592	-99.4367
										statistical significance		<0,0001	<0,0001	<0,0001	<0,0001
										F (DFn, DFd)	F (4, 11) = 694,1
									15	Docosanoic acid C22:0
											control	3h Cold	3h recovery	8h recovery	24h recovery
										Mean	5.585	0.01	0.01	0.01	0.01
										% change to control	100	-99.8209	-99.8209	-99.8209	-99.8209
										statistical significance		<0,0001	<0,0001	<0,0001	<0,0001
										F (DFn, DFd)	F (4, 11) = 701,2
									16	Tetracosanoic acid C24:0
											control	3h Cold	3h recovery	8h recovery	24h recovery
										Mean	4.308	0.01	0	0.01	0.01
										% change to control	100	-99.7679	-100	-99.7679	-99.7679
										statistical significance		<0,0001	<0,0001	<0,0001	<0,0001
										F (DFn, DFd)	F (4, 11) = 878,3

## Sheet: Stat. for Fig. 6
Tables presenting mean values, percentage change to control and statstical significance compared to control of data presented in Figure 6. Values in green boxes represent statistically significant changes compared to control
		Unsaturated fatty acids								Saturated fatty acids							Sterols
	1	Dodecenoic acid C12:1							1	Lactic acid C3:0							Cholesterol
			control	3h Cold	3h recovery	8h recovery	24h recovery				control	3h Cold	3h recovery	8h recovery	24h recovery			control	3h Cold	3h recovery	8h recovery	24h recovery
		Mean	0.0525	0.01333	0	0.006667	0.006667			Mean	0.105	0.2833	0.31	0.3267	0.3033		Mean	5.463	4.19	8.78	3.46	1.753
		% change to control	100	-74.6095	-100	-87.301	-87.301			% change to control	100	169.81	195.238	211.143	188.857		% change to control	100	-23.3022	60.7176	-36.6648	-67.9114
		statistical significance		<0,0001	<0,0001	<0,0001	<0,0001			statistical significance		<0,0001	<0,0001	<0,0001	<0,0001		statistical significance		0.0028	<0,0001	<0,0001	<0,0001
		F (DFn, DFd)	F (4, 11) = 65,69							F (DFn, DFd)	F (4, 11) = 61,95						F (DFn, DFd)	F (4, 11) = 158,8
	2	Hexadecenoic acid C16:1							2	Succinic acid C4:0							Lanosterol
			control	3h Cold	3h recovery	8h recovery	24h recovery				control	3h Cold	3h recovery	8h recovery	24h recovery			control	3h Cold	3h recovery	8h recovery	24h recovery
		Mean	0.32	2.237	0.92	1.583	0.2267			Mean	0	0.01333	0.05667	0	0.01667		Mean	0.365	0.01	0.01333	0.01	0.01
		% change to control	100	599.062	187.5	394.687	-29.1562			% change to control	100	100	100	0	100		% change to control	100	-97.2603	-96.3479	-97.2603	-97.2603
		statistical significance		<0,0001	<0,0001	<0,0001	0.6671			statistical significance		0.0062	<0,0001	>0,9999	0.0012		statistical significance		<0,0001	<0,0001	<0,0001	<0,0001
		F (DFn, DFd)	F (4, 11) = 190,5							F (DFn, DFd)	F (4, 11) = 93,16						F (DFn, DFd)	F (4, 11) = 887,1
	3	Octadecenoic acid C18:1							3	Heptanedioic acid C7:0							Camposterol
			control	3h Cold	3h recovery	8h recovery	24h recovery				control	3h Cold	3h recovery	8h recovery	24h recovery			control	3h Cold	3h recovery	8h recovery	24h recovery
		Mean	4.173	11.24	9.32	16.75	2.84			Mean	0.02	0	0	0	0.02667		Mean	0.32	0.01	0.04333	0	0.1833
		% change to control	100	169.351	123.341	301.39	-31.9434			% change to control	100	-100	-100	-100	33.35		% change to control	100	-96.875	-86.4594	-100	-42.7188
		statistical significance		<0,0001	<0,0001	<0,0001	0.0208			statistical significance		0.0009	0.0009	0.0009	0.2937		statistical significance		<0,0001	<0,0001	<0,0001	<0,0001
		F (DFn, DFd)	F (4, 11) = 375,0							F (DFn, DFd)	F (4, 11) = 22,00						F (DFn, DFd)	F (4, 11) = 426,6
	4	Octadecadienoic acid C18:2							4	Octanedioic acid C8:0							Sitosterol
			control	3h Cold	3h recovery	8h recovery	24h recovery				control	3h Cold	3h recovery	8h recovery	24h recovery			control	3h Cold	3h recovery	8h recovery	24h recovery
		Mean	2.05	8.993	2.197	4.643	1.537			Mean	0.0425	0.01667	0.01667	0.01	0.08333		Mean	1.535	1.413	1.77	0.01333	0.6833
		% change to control	100	338.683	7.17073	126.488	-25.0244			% change to control	100	-60.7765	-60.7765	-76.4706	96.0706		% change to control	100	-7.94788	15.3094	-99.1316	-55.4853
		statistical significance		<0,0001	0.9685	<0,0001	0.3202			statistical significance		0.0001	0.0001	<0,0001	<0,0001		statistical significance		0.6089	0.1267	<0,0001	<0,0001
		F (DFn, DFd)	F (4, 11) = 192,1							F (DFn, DFd)	F (4, 11) = 111,2						F (DFn, DFd)	F (4, 11) = 91,42
	5	Pimaric acid C20:2							5	Azelaic acid C9:0
			control	3h Cold	3h recovery	8h recovery	24h recovery				control	3h Cold	3h recovery	8h recovery	24h recovery
		Mean	0.0925	0.4967	0.01333	0.03333	0.2233			Mean	0.05	0	0.1267	0	0.1233
		% change to control	100	436.973	-85.5892	-63.9676	141.405			% change to control	100	-100	153.4	-100	146.6
		statistical significance		<0,0001	0.0007	0.0062	0.0003			statistical significance		0.0001	0.0001	<0,0001	<0,0001
		F (DFn, DFd)	F (4, 11) = 336,4							F (DFn, DFd)	F (4, 11) = 177,6
	6	Dehydroabietic acid C20:3							6	Nonanoic acid C9:0
			control	3h Cold	3h recovery	8h recovery	24h recovery				control	3h Cold	3h recovery	8h recovery	24h recovery
		Mean	0	0	0	9.26	0			Mean	0.0125	0.01667	0.1167	0.2333	0.01333
		% change to control	100	0	0	100	0			% change to control	100	33.36	833.6	1766.4	6.64
		statistical significance		>0,9999	>0,9999	<0,0001	>0,9999			statistical significance		0.9896	<0,0001	<0,0001	>0,9999
		F (DFn, DFd)	F (4, 11) = 666,9							F (DFn, DFd)	F (4, 11) = 127,3
									7	Decanoic acid C10:0
											control	3h Cold	3h recovery	8h recovery	24h recovery
										Mean	0.0225	0.03333	0.05667	0.1167	0.01333
										% change to control	100	48.1333	151.867	418.667	-40.7556
										statistical significance		0.2023	0.0002	<0,0001	0.3212
										F (DFn, DFd)	F (4, 11) = 107,6
									8	Dodecenoic acid C12:0
											control	3h Cold	3h recovery	8h recovery	24h recovery
										Mean	0.0325	0.08333	0.12	0.1733	0.01333
										% change to control	100	156.4	269.231	433.231	-58.9846
										statistical significance		0.0003	<0,0001	<0,0001	0.1235
										F (DFn, DFd)	F (4, 11) = 115,0
									9	Tetradecenoic acid C14:0
											control	3h Cold	3h recovery	8h recovery	24h recovery
										Mean	0.0925	0.2867	0.1033	1.377	0.07
										% change to control	100	209.946	11.6757	1388.65	-24.3243
										statistical significance		0.0018	0.9964	<0,0001	0.95
										F (DFn, DFd)	F (4, 11) = 349,9
									10	Pentadecanoic acid C15:0
											control	3h Cold	3h recovery	8h recovery	24h recovery
										Mean	0.0175	0.07333	0.02333	0.01	0.01
										% change to control	100	319.029	33.3143	-42.8571	-42.8571
										statistical significance		<0,0001	0.3014	0.001	0.001
										F (DFn, DFd)	F (4, 11) = 113,1
									11	Hexadecenoic acid C16:0
											control	3h Cold	3h recovery	8h recovery	24h recovery
										Mean	2.685	9.757	6.12	16.5	1.983
										% change to control	100	263.389	127.933	514.525	-26.1453
										statistical significance		<0,0001	<0,0001	<0,0001	0.2432
										F (DFn, DFd)	F (4, 11) = 477,0
									12	Heptadecanoic acid C17:0
											control	3h Cold	3h recovery	8h recovery	24h recovery
										Mean	0.0225	0.08667	0.03667	0.4533	0.01333
										% change to control	100	285.2	62.9778	1914.67	-40.7556
										statistical significance		0.0003	0.5269	<0,0001	0.8189
										F (DFn, DFd)	F (4, 11) = 551,4
									13	Octadecanoic acid C18:0
											control	3h Cold	3h recovery	8h recovery	24h recovery
										Mean	1.485	5.64	5.843	12.15	0.8933
										% change to control	100	279.798	293.468	718.182	-39.8451
										statistical significance		<0,0001	<0,0001	<0,0001	0.3368
										F (DFn, DFd)	F (4, 11) = 300,8
									14	Eicosanoic acid C20:0
											control	3h Cold	3h recovery	8h recovery	24h recovery
										Mean	0.0525	0.05667	0.3667	0.01	0.12
										% change to control	100	7.94286	598.476	-80.9524	128.571
										statistical significance		0.9611	<0,0001	0.0009	<0,0001
										F (DFn, DFd)	F (4, 11) = 566,5
									15	Docosanoic acid C22:0
											control	3h Cold	3h recovery	8h recovery	24h recovery
										Mean	0.01	0.01	0.29	0	0.003333
										% change to control	100	0	100	0	0
										statistical significance		>0,9999	<0,0001	0.9453	0.9866
										F (DFn, DFd)	F (4, 11) = 95,42
